# Supplementary material for: Genome-Wide Identification and Expression Analysis of PP2C Gene Family in Eelgrass
Source: Genes (Basel). 2025 May 29;16(6):657. doi: 10.3390/genes16060657 (PMC12193245; doi:10.3390/genes16060657)
Supplement: Supplementary file 1 [file genes-16-00657-s001.zip]

Archive with 1 entries (1 files):
- genes-3637947-supplementary.pdf
